# Supplementary material for: The interplay between social connection and compliance with COVID-19 preventive measures
Source: Eur J Public Health. 2026 Feb 16;36(3):ckag023. doi: 10.1093/eurpub/ckag023 (PMC13230491; doi:10.1093/eurpub/ckag023)
Supplement: ckag023_Supplementary_Data [file ckag023_supplementary_data.zip]

Archive with 3 entries (3 files):
- ejph-2025-05-om-0369-File005.docx
- 05-Feb-2026_063010_ejph-2025-05-om-0369-File005_edited.docx
- ejph-2025-05-om-0369-File005_edited.docx
